# Supplementary material for: Microtubule end conversion mediated by motors and diffusing proteins with no intrinsic microtubule end-binding activity
Source: Nat Commun. 2019 Apr 11;10:1673. doi: 10.1038/s41467-019-09411-7 (PMC6459870; doi:10.1038/s41467-019-09411-7)
Supplement: Supplementary file 15 — Source Data [file 41467_2019_9411_MOESM15_ESM.xlsx]

## Sheet: Figure 1
Figure 1						Figure 1
Raw data for panel B	Ndc80/CENP-E		Velocity, μm/min				Raw data for panel C	trial 1		trial 2		trial 3
	ratio ->	0	0.25	0.5	1			brightness, a.u.	gliding rate, μm/min	brightness, a.u.	gliding rate, μm/min	brightness, a.u.	gliding rate, μm/min
								CENP-E only
								0	19.6455	0	21.6549	0	22.32
		27	6	0.5	0.3			Ndc80-GFP+CENP-E
		21	3.7	1.8	0.15			1.3986	13.0055	2.59	8.61	2.408	8.78
		36	15.4	2	0.1			2.38	5.93195	2.83	7.81	1.6772	11.7717
		12	32	3	0.12			6.053	9.52838	9.17775	4.80357	4.8713	6.32953
		8	22	2.5				12.694	4.80608	17.8687	1.58303	11.835	4.01662
		6	11	0.6				24.678	2.52814	24.8877	1.35698	28.532	1.15
		31	8	1.5				42.435	1.22658	47.189	0.44989	33.502	1.23676
		16	22	8.4				52.16	0.84582	55.0495	0	54.837	0.35
		23	3	2
		23	12
		10	1.5					CENP-E Tail-GFP+CENP-E
		13	14
								2.6677	16.2359	2.495	19.47	2.104	15.6
	tested beads	14	13	10	4			25.9344	14.5725	26.389	17.64	24.987	15.32
	beads reached the end of MT	8	7	2	0			76.9327	13.8065	58.962	13.09	42.416	15.39
	beads stopped on the end of MT	3	4	2	0

## Sheet: Figure 2
Figure 2
	Raw data for panel C	trial	n	MT gliding velocity, µm/min	MT end retention, %,	MT end retention time, min		Raw data for panel D (individual end-retention time for all MTs) will be provided upon request.
				mean ± SD		mean ± SD
				CENP-E only	0.57	170 ± 82 s
		1	37	10.0 ± 1.1	22	3.2 ± 1.5
		2	30	8.7 ± 1.0	17	2.1 ± 1.1
		3	12	11.2 ± 1.2	33	0.6 ± 0.3
		4	22	9.6 ± 0.7	27	1.0 ± 0.6
				Ndc80 Broccoli	6	170 ± 82 s
		1	30	1.88 ± 1.9	67	17 ± 8
		2	22	1.88 ± 3.2	82	21 ± 9
		3	10	3.87 ± 2.6	90	20 ± 10
		4	10	2.26 ± 1.9	100	20 ± 8
		5	27	1.84 ± 2.5	74	13 ±10
		6	17	2.35 ± 2.0	71	18 ± 8
		7	26	3.2 ± 2.5	85	24 ±12
				Ndc80 Bonsai
		1	10	2.76 ± 1.91	80	22 ± 7
		2	10	1.68 ±1.65	90	21.1 ± 5.5
				Δ80 Ndc80-Bonsai	0.57	170 ± 82 s
		1	24	4.0 ± 0.3	67	4.3 ± 2
		2	4	3.1 ± 0.2	75	2.4 ± 1.8
		3	7	4.3 ± 0.6	57	2.8 ± 1.4
				K166D Ndc80 Bonsai	0.57	170 ± 82 s
		1	18	10.7 ± 0.6	66	1.35 ± 0.75
		2	10	10.5 ± 1.0	80	2.1 ± 1.3

## Sheet: Figure 4
Figure 4
	Raw data for panel D	trial	polymerization rate, µm/min	depolymerization rate, µm/min	catastrophe frequency, 10¯³ s¯¹		Raw data for panel F		MTs that initiated a new		MTs that initiated a new
		free end							round of polymerization	total MT number	round of polymerization, %
								Ndc80 only	1	16	6
		1	0.50485	34.0771	3.65417			CENP-E + Ndc80	78	142	55
		2	0.5842	29.911	8.0389
		3	0.87545	25.4333	3.14237
		4	0.88499	30.1906	3.56947
		CENP-E+Ndc80
		1	0.58318	17.12	3.64876
		2	0.6933	19.2	2.39494
		3	0.75483	21.558	4.63128
		4	0.65944	15.4	4.21667
		Ndc80 only
		1	0.38517	17.43	4.14365
		2	0.50951	--	--
		3	0.58873	34.605	2.51383
		4	0.53484	--	--
		5	0.25039	14.805	2.06612
		6	2.55	11.7	3.87597

## Sheet: Figure 5
Figure 5
	Raw data for panel B	see Fig. 2c for CENP-E only and Ndc80						Raw data for panel C
			Trial 1	Trial 2	Trial 3	Trial 4																									Raw data for panel D (individual end retention times for modeled MTs) are available upon request
		Ska1
								CENP-E+SKA1				CENP-E+CLASP2				CENP-E+EB1				CENP-E+CENP-E-TAIL				CENP-E				CENP-E+NDC80-BROCCOLI
		MT gliding velocity, µm/min	9.08108	11.687	7.56	n/a		end retention time	censoring value			end retention time	censoring value			end retention time	censoring value			end retention time	censoring value			end retention time	censoring value			end retention time	censoring value
		MT end retention time, min	0.9	2.51667	5.91667	n/a		0.2	1	accurate		0.3	1	accurate		0.8	1	accurate		0.2	1	accurate		0.7	1	accurate		2.6	0	censored
		MT end retention, %	66.7	35.3	80	n/a		0.3	1	accurate		0.3	1	accurate		1.8	1	accurate		0.2	1	accurate		1.3	1	accurate		6.2	0	censored
								0.3	1	accurate		0.5	1	accurate		2	1	accurate		0.2	1	accurate		1.4	1	accurate		7.3	1	accurate
		CENP-E Tail						0.5	1	accurate		0.8	1	accurate		2.1	1	accurate		0.2	1	accurate		1.5	1	accurate		7.9	1	accurate
								0.6	1	accurate		0.8	1	accurate		2.4	1	accurate		0.2	1	accurate		1.5	1	accurate		9.6	0	censored
		MT gliding velocity, µm/min	11.8588	7.83089	11.2	9.9994		2.9	1	accurate		0.9	1	accurate		2.8	0	censored		0.2	1	accurate		2.1	1	accurate		11.3	1	accurate
		MT end retention time, min	0.39167	7.925	1.26667	7.53333		0.8	1	accurate		1	1	accurate		3.4	0	censored		0.3	1	accurate		3.5	0	censored		11.9	0	censored
		MT end retention, %	54.5	70	61.9	85		1	1	accurate		2.4	1	accurate		3.9	1	accurate		0.4	1	accurate		0.3	1	accurate		13.1	1	accurate
		EB1						1.2	1	accurate		3.5	1	accurate		4.1	1	accurate		0.5	1	accurate		0.7	1	accurate		14	0	censored
								1.5	1	accurate		4.5	1	accurate		4.3	0	censored		0.5	1	accurate		1.2	1	accurate		15.7	0	censored
		MT gliding velocity, µm/min	7.50441	6.08276	4.98	n/a		2.4	1	accurate		5.5	1	accurate		6.3	1	accurate		0.6	1	accurate		2.2	1	accurate		17.5	0	censored
		MT end retention time, min	12.2	16.2333	4.2	n/a		2.6	1	accurate		6.2	0	censored		7.5	1	accurate		0.6	1	accurate		6.3	1	accurate		20	0	censored
		MT end retention, %	100	100	80	n/a		26	0	censored		7	0	censored		7.7	0	censored		0.8	1	accurate		0.1	1	accurate		20.3	1	accurate
		CLASP2						10	1	accurate		7.4	1	accurate		8.6	1	accurate		0.8	1	accurate		0.2	1	accurate		20.5	0	censored
								24.1	0	censored		8	0	censored		12.5	1	accurate		0.9	1	accurate		0.9	1	accurate		23.9	0	censored
		MT gliding velocity, µm/min	10.2416	6.50749	6.9	6.69375		14.1	0	censored		9.5	0	censored		15.7	0	censored		0.9	1	accurate		1.1	1	accurate		24.6	0	censored
		MT end retention time, min	14.3	8.71667	17.8667	13.5333		5.8	0	censored		11	1	accurate		15.8	1	accurate		1	1	accurate						25	0	censored
		MT end retention, %	75	80	100	85.7		0.6	1	accurate		12.4	1	accurate		15.9	0	censored		1.1	1	accurate						25.7	0	censored
								6	0	censored		12.7	0	censored		16.2	1	accurate		1.2	1	accurate						27.1	0	censored
		n/a - not available						23.2	0	censored		14	0	censored		20.3	1	accurate		1.3	1	accurate						28.8	0	censored
								4.5	1	accurate		14.3	1	accurate		21.6	0	censored		1.7	0	censored						28	0	censored
								25.6	0	censored		14.7	0	censored		22	0	censored		1.7	1	accurate						7.9	1	accurate
								2.8	0	censored		16.4	0	censored		22.8	0	censored		2	1	accurate						21.2	0	censored
								27.4	0	censored		17.5	0	censored		23.2	0	censored		2	1	accurate						26.3	0	censored
												17.9	1	accurate		24	0	censored		2.2	1	accurate						5.6	0	censored
												17.9	0	censored		24.6	0	censored		2.3	0	censored						26	0	censored
												19.6	0	censored		25.2	0	censored		2.4	1	accurate						9.6	0	censored
												19.7	0	censored		25.7	0	censored		2.5	1	accurate						18.9	0	censored
												20.5	1	accurate		26.2	0	censored		4.1	0	censored						18.1	0	censored
												20.6	0	censored						4.4	1	accurate						26.7	0	censored
												20.6	0	censored						6.3	1	accurate						9.5	0	censored
												21.6	1	accurate						7.5	0	censored						4.9	0	censored
												23.2	0	censored						7.5	0	censored						4.1	0	censored
												23.9	0	censored						7.8	1	accurate						3.1	1	accurate
												24.1	0	censored						8	1	accurate						26	0	censored
												25.1	0	censored						8.1	0	censored						8.4	0	censored
												25.5	0	censored						8.3	1	accurate						22.5	0	censored
												26.5	0	censored						8.8	1	accurate						24.7	0	censored
												26.9	0	censored						9.8	0	censored						0.9	1	accurate
												26.9	0	censored						10.1	1	accurate						19.5	0	censored
																				10.4	1	accurate						4.5	0	censored
																				10.6	1	accurate						10.5	0	censored
																				12.2	1	accurate						28.9	0	censored
																				12.7	0	censored						28.7	0	censored
																				15	0	censored						27.6	0	censored
																				17	1	accurate						27.3	0	censored
																				17.3	0	censored						26.7	0	censored
																				26.6	0	censored						24.9	0	censored
																				26.7	0	censored						24.7	0	censored
																				28.1	0	censored						23.7	0	censored
																												23.3	0	censored
																												21.9	0	censored
																												20.4	0	censored
																												19.9	0	censored
																												19.1	0	censored
																												13.5	0	censored
																												12.5	0	censored
																												26.6	0	censored
																												4.6	0	censored
																												2.2	1	accurate
																												11.9	0	censored
																												9.7	0	censored
																												13.1	0	censored
																												10.8	0	censored
																												21	0	censored
																												17.2	1	accurate
																												28.3	0	censored
																												26.3	0	censored
																												27.8	0	censored
																												24	0	censored
																												1.4	1	accurate
																												6.8	0	censored
																												2	1	accurate
																												12.8	0	censored
																												4.1	0	censored
																												26.7	0	censored
																												14.6	1	accurate
																												24.8	0	censored
																												25.3	0	censored
																												15.6	0	censored
																												15.2	0	censored
																												5.7	0	censored
																												21.3	0	censored
																												22.2	0	censored
																												2.8	1	accurate
																												13.4	0	censored
																												20.7	0	censored
																												27.8	0	censored
																												13	0	censored

## Sheet: Figure 8
Figure 8
	Raw data for panel B	Kinesin-1 plus Ndc80									Raw data for panel C
		Ndc80/Kinesin-1	number of independent experiments	MT gliding velocity, µm/min	SEM	MT end retention, %	MT end retention, min	SEM	n			trial	n	MT gliding velocity, µm/min	MT end retention, %	MT end retention time, min
		0 (no Ndc80)	4*	46	1.2	9.7	0.26	0.075	41 (total)					mean ± SD		mean ± SD
		0.26	1	33.6	3.4	53	2.2	0.53033	15					CENP-E only
		0.25	1	38.5	6	50	0.44	0.14758	10			1	37	10.0 ± 1.1	22	3.2 ± 1.5
		0.3	1	35.4	6.4	29	0.91	0.25	14			2	30	8.7 ± 1.0	17	2.1 ± 1.1
		0.2	1	25.7	3.5	70	1.1	0.566947	10			3	12	11.2 ± 1.2	33	0.6 ± 0.3
		0.35	1	36.4	1.7	36	1	0.204124	16			4	22	9.6 ± 0.7	27	1.0 ± 0.6
		0.68	1	19.8	3.5	60	2.8	1.63299	10					Ndc80 + CENP-E
		0.8	1	17.1	2.6	71	2.4	1.05862	21			1	22	1.9 ± 3.2	82	21 ± 9
												2	10	2.3 ± 1.9	100	20 ± 8
		CENP-E plus Ndc80										3	26	3.2 ± 2.5	85	24 ± 12
		Ndc80/CENP-E	independent experiments	MT gliding velocity, µm/min	SEM	MT end retention, %	MT end retention, min	SEM	n					Ndc80 + Kinesin-1
		0 (no Ndc80)	4*	9.875	0.5	24.8	1.72	0.585	101 (total)			1	15	34 ± 13	53	2.2 ± 1.5
		0.17	1	1.88	0.3	66.7	16.6	1.74413	30			2	10	39 ± 19	50	0.44 ± 0.33
		0.3	1	1.9	0.7	82	21	2.02704	22			3	14	35 ± 24	29	0.9 ± 0.5
		0.22	1	2.3	0.6	100	20	2.65631	10			4	10	26 ± 11	70	1.1 ± 1.5
		0.74	1	1.8	0.5	74	13	2.14663	27			5	16	36 ± 7	36	1.0 ± 0.5
		0.83	1	2.4	0.5	71	18	2.3094	17					Ndc80 + Kinesin-1, low ATP
		0.4	1	3.2	0.5	85	24	2.55841	26			1	13	2.4 ± 1.1	100	20 ± 9
												2	13	2.7 ± 1.4	92	22 ± 10
		* means of average results from 4 independent experiments

## Sheet: Figure 9
Figure 9
	Raw data for panels B and D (individual end retention times for all examined MTs) are available upon request						Raw data for panel C	gliding velocity, µm/min	MT end retention time, min		Raw data for panel E	See Source Data for Fig. 5b for gliding velocity values
												MT end retention time was calculated as the half-life of an exponential fit
								Ndc80 paired with	Kinesin-1			for the corresponding survival probability curve in Fig. 5c.
								13.2632	0.183333
								65.1	0.2
								32.55	0.233333
								40.8	0.233333
								12.4	0.25
								0.999494	0.266667
								32.9	0.3
								4.2	0.35
								32.2	0.366667
								37.8	0.366667
								3.64	0.366667
								45.15	0.4
								32.8364	0.433333
								40.6	0.433333
								40.6	0.466667
								12.7826	0.533333
								20.0308	0.583333
								17.85	0.7
								45.36	0.7
								29.4	0.716667
								18.9	0.816667
								11.2	0.85
								29.4	0.866667
								60	0.983333
								30.8	1.05
								6.825	1.06667
								30.1	1.1
								58.8	1.1
								31.92	1.16667
								44.3333	1.21667
								1.01613	1.26667
								11.424	1.41667
								34.8	1.51667
								11.8588	1.91667
								12.9231	1.91667
								30.8	2.26667
								8.89412	2.86667
								16.2	3.03333
								18.0923	3.76667
								21.3818	4.2
								31.6615	4.56667
								10.3765	4.7
								35	4.9
								11.8696	10.9
								20.6182	16.2833
								40.4	0.866667
								36.1	0.166667
								52.1	0.15
								34.6	0.216667
								37.9	0.8
								Ndc80 paired with	Kinesin-1, low ATP
								1.1	29
								1.7	18.3667
								1.5	4.76667
								1.8	27
								2.5	28.9833
								2.3	37.8
								2	30.15
								2.8	16.4667
								4.7	19.0833
								3.3	0.633333
								2	13.6667
								4.1	23.5833
								1.6	27.9
								1.1	24
								5.8	30
								3.4	28
								1.7	30
								0.9	19
								1.9	1
								Ndc80 paired with	CENP-E
								6.18333	0.866667
								1.89759	2.6
								6.05294	3.06667
								1.37308	4.13333
								0.884211	4.86667
								0.885714	5.6
								6.06667	7.26667
								3.97895	7.86667
								0.207407	7.86667
								3.53182	8.4
								0.589888	9.53333
								2.975	9.6
								0.455	9.63333
								0.846269	10.4667
								2.275	11.2667
								2.55938	11.8667
								2.00454	12.5333
								2.325	13.0667
								0.758333	13.5333
								0.801818	14
								0.469412	15.6667
								1.24687	17.4667
								1.08387	18.1333
								1.44	18.8667
								0.391525	19.0667
								1.05	19.5333
								1.60364	19.8667
								0.509091	20
								3.78	20.2667
								0.768293	20.4
								5.00769	20.4667
								3.15	21.2
								7.5	21.8667
								4.2	22.4667
								3.78	23.3333
								2.28261	23.6667
								2	23.8667
								1.12326	24.6
								5.13333	24.6667
								2.45	24.7333
								2.26154	24.9333
								5.4	25
								1.07838	25.6667
								1.37586	26
								7	26.0333
								1.925	26.3333
								1.23261	26.6667
								3.28696	26.7
								1.8	27.1333
								2.625	27.2667
								0.994737	27.6
								2.6	27.9667
								14.7	28.7333
								8.19	28.8
								5.1	28.9333
								5.2	25.8
								1.2	24.7
								7.7	26.7
								2.1	7.4
								6.7	18
								8.3	11.7
								0.6	14.3
								2.8	19.4
								4.5	29.9
								2.6	29.8
								1.8	23.7
								4.2	1.5
								2.8	22
								1.7	24
								1.6	21
								1.3	27.7
								1.8	22.9
								3.3	21
								1.8	19.3
								0.6	7.7
								4.5	29.7

## Sheet: Supplementary Figure 1
Supplementary Figure 1
	Raw data for panel B			GFP brightness, a.u.
		concentration, μM	trial 1	trial 2	trial 3
		0.005	1.3986	2.829	2.408
		0.01	2.38	2.59377	1.6772
		0.025	6.053	9.17775	4.8713
		0.05	12.694	17.8687	11.835
		0.1	24.678	24.8877	28.532
		0.15	42.435	47.189	33.502
		0.2	52.16	55.0495	54.837

## Sheet: Supplementary Figure 2
Supplementary Figure 2
Raw data for panel A														Raw data for panel B									Raw data for panel C
	pol. rate,	µm/min			depol. rate,	µm/min			Pol.	MTs	Depol.	MTs			Pol. MTs	Time of observation, s	Number of detachment events		Depol. MTs	Time of observation, s	Number of detachment events		Time, s		Detachment event
	free MT end	bead-coupled MT end			free MT end	bead-coupled MT end		n	Time of observation, s	Number of catastrophe events	Time of observation, s	Number of catastrophe events			n				n					all MTs	polymerizing	depolymerizing
	0.609592	0.6			40.9688	38.5343		1	270	1	160	1			1	210	1		1	5	0		236	1
	0.700821	0.66			38.5162	26.5753		2	25	0	140	0			2	227	0		2	1.5	0		210	1
	0.731239	0.64			39.846	39.863		3	80	1	160	1			3	65	0		3	4.5	0		431	0
	0.399885	0.4			41.0814	33.2192		4	230	1	462	0			4	277	0		4	6	1		82.5	1
	0.731239	0.5			42.2646	39.863		5	50	0	160	1			5	80	0		5	3	0		308	0
	0.64912	0.26			25.926	43.8493		6	160	1	140	1			6	308	0		6	3.5	0		240	0
	0.607782	0.35			52.4262	31.8904		7	370	1	150	0			7	80	0		7	3.5	1		37.5	1
	0.555756	0.25			44.5266	38.5343		8	15	1	462	0			8	177	0		8	2.5	1		223.5	1
	0.62	0.35			36	30.5616		9	195	0	149	0			9	55	0		9	1.5	1		290	0
	1.09202	0.4			45	34.548		10	292	0	3	1			10	34	0		10	4	1		1.5	1
	0.746634	0.4			55.8888	23.9178		11	240	1	95	1			11	221	0		11	4.5	0		334	1
	0.686952	0.5			24.1338	39.863		12	330	0	300	0			12	290	0		12	3.5	0		324	0
	0.58638	0.45			57.42	35.8767		13	72	1	360	1			13	330	0		13	9	1		283.5	0
	0.66	0.66			54.984	30.5616		14	375	1	80	1			14	324	0		14	5	0		176.5	1
	0.64	0.76			40.89	34.548		15	253	1	7	1			15	257	0		15	4	0		296	1
	0.32	0.438493			46	21.2603		16	210	0	210	0			16	20	0		16	2	0		436.5	0
	0.43	0.411918			57.42	39.863		17	227	1	316	0			17	172	1		17	0.5	0		299	0
	0.738108	0.651096			32.9864	30		18	65	1	70	1			18	290	0		18	2	1		364.4	0
	0.349914	0.531507			40.2462	34		19	277	1	316	0			19	430	0		19	4	0		163	1
	0.165491	0.903562			55.332	25		20	80	0	315	0			20	270	0		20	2.5	0		373	1
	0.646236	0.465068			49	49		21	308	0	80	1			21	25	0		21	1.9	0		212.5	0
	0.5742	0.74411			51	35		22	177	1	310	0			22	80	0		22	3	1		292	0
	0.87	0.584658			36	36		23	55	1	200	0			23	230	0		23	3	1		242.5	1
	0.2958	0.79726			43	38		24	34	1	300	1			24	50	0		24	2.5	0		330	0
	0.39324	1.16932			44	40		25	221	1	278	1			25	160	0		25	2.5	1		75	1
	0.38802	0.624521			48	38		26	290	0	60	1			26	370	0		26	3	1		379	1
	0.33	0.57137			39	25		27	330	1	280	1			27	15	0		27	4	1		21.5	0
	0.82	0.79726			35	37		28	324	0	204	1			28	195	0		28	21.5	0		258.5	0
	0.661284	0.478356			32			29	257	1	600	1			29	292	0		29	5.5	0		232	0
	0.9222	0.292329			31			30	20	1	100	1			30	240	0						210		1
	0.512318	0.465068			50			31	172	1	170	1			31	330	0						227		0
	0.95526	0.358767			47			32	290	1	245	1			32	72	0						65		0
	0.6003	0.372055			30			33	3	1	555	1			33	375	0						277		0
	0.6264	0.318904			35			34	430	1		0			34	253	0						80		0
	0.78				32			35			555	1			26	370	0						308		0
	0.32				42			36				0			27	15	0						80		0
	0.64				41			37			440	0			28	195	0						177		0
	0.55				51			38			278.5	1			29	292	0						55		0
	0.9				40			39			525	1			30	240	0						34		0
	0.53				49			40				1			31	330	0						221		0
	0.43							41			555	1			32	72	0						290		0
	0.72							42				0			33	375	0						330		0
	0.96							43			555	1			34	253	0						324		0
	0.52							44				1											257		0
	0.34							45			555	1											20		0
	0.68							46				1											172		1
	0.5							47			600	1											290		0
	0.56							48				0											430		0
	0.51							49			600	1											270		0
	0.54							50				0											25		0
	0.33							51			566	0											80		0
	0.66							52			566	1											230		0
	1.02							53				0											50		0
	0.65							54			600	1											160		0
	0.58							55				0											370		0
	0.53							56			500	1											15		0
	0.43							57				0											195		0
	1.02							58			500	1											292		0
	0.9							59				0											240		0
	0.84							60			500	1											330		0
	0.72							61				0											72		0
	0.72							62			300	1											375		0
	0.66							63			300	1											253		0
	0.35							64			550	1											5			0
	0.7							65			550	1											1.5			0
	0.5							66				1											4.5			0
	0.9							67				1											6			1
																							3			0
																							3.5			0
																							3.5			1
																							2.5			1
																							1.5			0
																							4			1
																							9			1
																							5			0
																							4			0
																							2			0
																							0.5			1
																							4			0
																							2.5			0
																							1.9			0
																							3			1
																							3			1
																							2.5			0
																							2.5			1
																							3			1
																							4			1
																							21.5			0
																							5.5			0
																							3			1

## Sheet: Supplementary Figure 3
Supplementary Figure 3
		trial	n	MT gliding velocity, µm/min	MT end retention, %	MT end retention time, min
				mean ± SD		mean ± SD
				CENP-E only	with AMP-PNP	170 ± 82 s
		1	37	10.0 ± 1.1	22	3.2 ± 1.5
		2	30	8.7 ± 1.0	17	2.1 ± 1.1
		3	12	11.2 ± 1.2	33	0.6 ± 0.3
				CENP-E only	no AMP-PNP
		1	22	9.6 ± 0.7	27	1.0 ± 0.6
				Ndc80 + CENP-E	with AMP-PNP
		1	30	1.88 ± 1.90	67	17 ± 8
		2	22	1.88 ± 3.20	82	21 ± 9
		3	10	3.87 ± 2.60	90	20 ± 10
		4	10	2.26 ± 1.90	100	20 ± 8
		5	27	1.84 ± 2.50	74	13 ±10
		6	17	2.35 ± 2.00	71	18 ± 8
				Ndc80 + CENP-E	no AMP-PNP	170 ± 82 s
		1	26	3.2 ± 2.5	85	24 ± 12

## Sheet: Supplementary Figure 4
Supplementary Figure 4
Raw data for panel B		time, s	MSD, µm2	SD	N		Raw data for panel C		time, s	MSD, µm2	SD	N
		0	0	0	20			1 Ndc80	0	0	0	46
		2	0.0294344	0.0102433	20				0.4	0.0511045	0.0659311	46
		4	0.112253	0.04697	20				0.8	0.132565	0.131387	46
		6	0.120807	0.0365837	20				1.2	0.215863	0.269488	46
		8	0.0925821	0.0296102	20				1.6	0.32787	0.541775	46
		10	0.141406	0.0412536	20				2	0.438138	0.663116	46
		12	0.126864	0.0446578	20				2.4	0.538901	0.899767	46
		14	0.144856	0.0500385	20				2.8	0.631326	1.07624	46
		16	0.218441	0.0973265	20				3.2	0.644992	1.14477	46
		18	0.146881	0.0542084	20				3.6	0.820187	1.43754	46
		20	0.199456	0.0624682	20				4	0.823488	1.50294	46
		22	0.177784	0.0537585	20				4.4	0.933713	1.49419	46
		24	0.22303	0.0718762	20				4.8	0.92579	1.40166	46
		26	0.37668	0.105466	20				5.2	0.948474	1.37994	46
		28	0.392668	0.107176	20				5.6	0.986465	1.34356	46
		30	0.433534	0.138069	20				6	1.14411	1.49307	46
		32	0.357393	0.101878	20				6.4	1.17102	1.58535	46
		34	0.472014	0.123926	20				6.8	1.13166	1.54353	46
		36	0.446479	0.136601	20				7.2	1.12166	1.64866	46
		38	0.452475	0.173417	20				7.6	1.16406	1.4531	46
		40	0.571485	0.216589	20				8	1.18252	1.36496	46
		42	0.620672	0.219748	20				8.4	1.17474	1.43823	46
		44	0.496267	0.182303	20				8.8	1.27939	1.51535	46
		46	0.593913	0.206907	20				9.2	1.31049	1.52661	46
		48	0.556691	0.210854	20				9.6	1.32583	1.50561	46
		50	0.553157	0.226196	20				10	1.44411	1.85171	46
		52	0.638438	0.238788	20				10.4	1.3775	1.7746	46
		54	0.731781	0.214055	20				10.8	1.42011	1.78264	46
		56	0.652381	0.198245	20				11.2	1.50117	1.85643	46
		58	0.642801	0.184241	20				11.6	1.47458	1.99355	46
		60	0.691293	0.225355	20				12	1.53645	1.98676	46
		62	0.813457	0.242819	20				12.4	1.59863	1.88485	46
		64	1.11631	0.323636	20				12.8	1.7269	1.9044	46
		66	1.25435	0.351483	20				13.2	2.08109	2.40267	46
		68	1.13846	0.33931	20				13.6	2.19547	2.63303	46
		70	1.40246	0.48082	20				14	2.08425	2.45385	46
		72	1.24963	0.325789	20				14.4	2.02623	2.30795	46
		74	1.24538	0.342322	20				14.8	1.94729	2.28268	46
		76	1.31748	0.407633	20				15.2	2.12043	2.47356	46
		78	1.2032	0.372886	20				15.6	2.08728	2.51692	46
		80	1.23303	0.382737	20				16	2.34836	2.70069	46
		82	1.15876	0.322573	20				16.4	2.48527	2.82562	46
		84	1.05231	0.30684	20				16.8	2.39155	2.66947	46
		86	0.886343	0.301008	20				17.2	2.53057	2.60316	46
		88	0.881705	0.226758	20				17.6	2.69542	2.79476	46
		90	0.907039	0.23365	20				18	2.73422	2.76426	46
		92	1.19101	0.389306	20				18.4	3.00533	3.08655	46
		94	1.08552	0.32296	20				18.8	2.90989	3.30315	46
		96	1.16707	0.34322	20				19.2	2.92614	3.48351	46
		98	1.12053	0.373634	20				19.6	2.99179	3.77597	46
		100	1.15844	0.444331	20				20	3.0783	3.89394	46
		102	1.142	0.460215	20				20.4	3.02023	3.71467	46
		104	1.41794	0.48924	20				20.8	3.15646	3.92261	46
		106	1.30759	0.500563	20				21.2	3.18002	3.84873	46
		108	1.33816	0.504836	20				21.6	3.16788	3.784	46
		110	1.48044	0.541796	20				22	3.32652	3.82897	46
		112	1.45069	0.577095	20				22.4	3.53455	4.21786	46
		114	1.46826	0.585214	20				22.8	3.43889	3.93494	46
		116	1.44947	0.476654	20				23.2	3.25596	3.64391	46
		118	1.36237	0.428102	20				23.6	3.52777	4.20787	46
		120	1.53539	0.533623	20				24	3.54821	3.99619	46
		122	1.40125	0.509544	20				24.4	3.80233	4.66719	46
		124	1.45806	0.532604	20				24.8	3.83531	4.95022	46
		126	1.69138	0.673381	20				25.2	4.11981	5.31572	46
		128	1.8478	0.745821	20
		130	2.08251	0.7676	20			5 Ndc80
		132	2.10297	0.787914	20				0	0	0	46
		134	1.69296	0.560213	20				6	0.236261	0.304785	46
		136	1.69789	0.616074	20				12	0.565854	0.795456	46
		138	1.90878	0.749823	19				18	0.763624	1.05998	46
		140	1.96314	0.668461	19				24	0.889601	1.0999	46
		142	1.91707	0.719435	19				30	0.891595	1.32609	46
		144	2.0748	0.704671	19				36	1.14444	1.43456	46
		146	2.27692	0.800278	18				42	1.35352	2.22887	46
		148	2.13399	0.716708	18				48	1.5622	2.45129	46
		150	2.33788	0.813833	18				54	1.81298	3.39427	46
		152	2.2614	0.665899	18				60	2.04133	4.41073	46
		154	1.77	0.477085	18				66	2.56803	5.24682	46
		156	2.03233	0.605249	18				72	2.33912	4.14182	46
		158	1.98245	0.57584	18				78	2.95519	5.68863	46
		160	2.07183	0.639412	18				84	3.13776	5.15413	46
		162	2.22828	0.665608	18				90	3.26214	5.43934	46
		164	2.19288	0.69314	18				96	3.71452	6.92388	46
		166	2.1949	0.748319	18				102	3.88657	7.37165	46
		168	2.2693	0.70639	18				108	3.90158	6.93613	46
		170	2.27897	0.703333	18				114	3.91895	7.49205	46
		172	2.42782	0.67284	18				120	4.26534	7.66723	46
		174	2.33688	0.66188	18				126	4.14553	7.76747	46
		176	2.54813	0.788549	18				132	4.85879	8.79049	46
		178	2.45167	0.816539	18
		180	2.86638	0.954108	18			10 Ndc80	0	0	0	46
		182	2.44772	0.696371	18				10	0.314755	0.556365	46
		184	2.41926	0.700554	18				20	0.525768	0.727471	46
		186	2.412	0.789697	18				30	0.877151	1.03405	46
		188	2.30984	0.740299	18				40	1.0368	1.29681	46
		190	2.34005	0.72537	18				50	1.23165	1.63902	46
		192	2.29379	0.775425	18				60	1.31198	1.79919	46
		194	2.41132	0.865348	18				70	1.48447	2.0234	46
		196	2.42255	0.877363	18				80	1.60504	2.08247	46
		198	2.51922	0.941183	18				90	1.44951	1.62312	46
		200	2.47057	0.866054	18				100	1.84752	2.24896	46
		202	2.98173	1.03619	17				110	2.11405	2.97905	46
		204	3.01273	1.09064	17				120	2.52912	3.23787	46
		206	2.61061	0.764682	17				130	2.82776	3.48506	46
		208	2.9384	0.949372	16				140	2.98647	3.40934	46
		210	2.91517	0.989366	15				150	3.17763	3.95665	46
		212	2.87293	1.01593	15				160	3.06229	3.46769	46
		214	3.10302	1.13747	15				170	3.57659	4.8632	46
		216	2.72413	0.890661	15				180	3.47446	4.48234	46
		218	2.82202	1.00122	15				190	3.46479	4.62677	46
		220	3.16882	1.03367	15				200	3.88384	5.27251	46
		222	2.11692	0.607221	14				210	4.18479	4.92216	46
		224	2.24652	0.601154	14				220	4.45003	5.84237	46
		226	2.10954	0.567587	14				230	5.0088	6.72729	46
		228	1.93963	0.550836	14				240	4.70282	5.87305	46
		230	1.8766	0.586758	14				250	4.38818	4.90809	46
		232	1.901	0.560619	14				260	4.72747	5.36581	46
		234	1.83301	0.527421	14				270	4.58459	5.35574	46
		236	2.12402	0.580229	14				280	4.61082	5.04475	46
		238	1.83576	0.511617	14				290	5.30354	6.19258	46
		240	2.05495	0.583544	14				300	5.76414	7.87722	46
		242	2.1803	0.569304	14				310	5.98221	8.04642	46
		244	2.38358	0.622751	14
		246	2.14889	0.574641	13			15 Ndc80	0	0	0	46
		248	1.87222	0.469498	13				20	0.208074	0.266821	46
		250	1.93901	0.590875	13				40	0.4605	0.505881	46
		252	2.04058	0.540224	13				60	0.713223	1.20924	46
		254	1.86518	0.530415	13				80	0.947343	1.42393	46
		256	1.85036	0.46248	13				100	1.154	1.74758	46
		258	1.93353	0.510317	13				120	1.3631	2.09653	46
		260	2.07136	0.555413	13				140	1.7575	2.4237	46
		262	1.9529	0.536193	13				160	1.859	2.50563	46
		264	1.97845	0.496093	13				180	2.09457	2.75449	46
		266	2.17897	0.543886	13				200	2.27604	3.09351	46
		268	2.30323	0.663936	13				220	2.41666	3.45571	46
		270	2.15741	0.596836	13				240	2.35075	3.54205	46
		272	2.30941	0.635573	13				260	2.58445	3.79694	46
		274	2.2278	0.636995	13				280	2.97341	4.20146	46
		276	2.30506	0.613111	12				300	3.08574	4.31327	46
		278	2.34339	0.666229	12
		280	2.46291	0.679749	12
		282	2.2877	0.6035	12
		284	2.06597	0.5695	12
		286	1.92977	0.517401	12
		288	1.676	0.456014	12
		290	1.83391	0.541362	12
		292	1.67973	0.438126	12
		294	1.82055	0.5256	12
		296	1.67742	0.429638	12
		298	1.66986	0.457325	12
		300	1.89434	0.522572	12
		302	2.04093	0.643028	12
		304	2.01945	0.633704	12
		306	2.10678	0.66261	12
		308	2.25726	0.771725	12
		310	2.32762	0.683721	12
		312	2.44304	0.74599	12
		314	2.31195	0.717379	12
		316	2.3541	0.656327	12
		318	2.45641	0.886303	12
		320	2.72716	0.925944	12
		322	2.69606	0.932237	12
		324	2.77554	0.942246	12
		326	2.71392	0.966383	12
		328	2.73509	0.914513	12
		330	2.51583	0.805914	12
		332	2.44628	0.833339	12
		334	2.64086	0.924907	12
		336	2.98742	1.13704	12
		338	2.86016	0.972854	12
		340	2.90835	0.941502	12
		342	3.05057	1.01474	12
		344	2.96474	0.989583	12
		346	3.10057	1.08925	12
		348	2.85335	0.983916	12
		350	2.95952	1.04294	12
		352	3.13196	1.12272	12
		354	3.07477	1.14499	12
		356	3.40616	1.33278	12
		358	2.99978	1.09315	12
		360	3.08292	1.04098	12
		362	3.63774	1.24521	11
		364	3.38464	1.15588	11
		366	2.48815	0.919374	10
		368	2.21514	0.749547	10
		370	2.27605	0.831819	10
		372	2.36513	0.881053	10
		374	2.45811	0.905338	10
		376	2.63228	0.854009	10
		378	2.69567	0.916774	10
		380	2.87864	1.01177	10
		382	2.96433	1.06419	10
		384	2.72496	1.0504	10
		386	2.62131	0.977971	10
		388	2.87155	1.13719	10
		390	2.9005	1.14176	10
		392	2.9905	1.20514	10
		394	2.98741	1.17005	10
		396	2.58984	0.966604	10
		398	2.83457	1.10046	10
		400	3.29171	1.21152	9
		402	2.75554	1.19891	8
		404	2.7057	1.2005	8
		406	2.72284	1.18215	8
		408	2.47987	0.973922	8
		410	2.43682	0.970323	8
		412	2.5015	0.949689	8
		414	2.6571	1.00465	8
		416	2.62679	1.02682	8
		418	2.49817	0.966788	8
		420	2.20525	0.886555	8
		422	2.45851	1.02472	8
		424	2.44282	1.06292	8
		426	2.73141	1.13723	8
		428	2.98095	1.26958	8
		430	2.80153	1.07255	8
		432	2.71605	1.07162	8
		434	2.75098	1.03982	8
		436	2.77498	1.01167	8
		438	2.85823	1.05045	8
		440	3.03759	1.0822	8
		442	2.92082	1.12794	8
		444	2.96749	1.11092	8
		446	3.0849	1.14093	8
		448	3.05078	1.14009	8
		450	3.07884	1.14804	8
		452	3.24748	1.16629	8
		454	3.30228	1.14634	8
		456	3.23439	1.10735	8
		458	3.38341	1.17236	8
		460	3.78758	1.37197	7
		462	3.81752	1.35122	7
		464	3.63055	1.25994	7
		466	3.99585	1.33445	7
		468	3.97112	1.32773	7
		470	4.23439	1.40816	7
		472	4.11618	1.40968	7
		474	4.38108	1.46098	7
		476	4.49772	1.47027	7
		478	4.42419	1.45243	7
		480	4.18314	1.39689	7
		482	4.11414	1.38714	7
		484	4.33545	1.49541	7
		486	4.44179	1.49881	7
		488	4.57752	1.53751	7
		490	4.18685	1.50115	7
		492	3.98079	1.514	7
		494	4.18644	1.55078	7
		496	4.20417	1.53887	7
		498	4.34119	1.58587	7
		500	4.24523	1.56837	7
		502	4.23588	1.56332	7
		504	4.23567	1.59804	7
		506	4.38895	1.68754	7
		508	4.28703	1.64455	7
		510	4.23297	1.64972	7
		512	4.11213	1.61364	7
		514	4.10443	1.50894	7
		516	4.06877	1.46311	7
		518	4.45511	1.66449	7
		520	4.40773	1.69061	7
		522	4.19902	1.62023	7
		524	4.25404	1.61951	7
		526	4.47269	1.67324	7
		528	4.62601	1.60046	7
		530	4.44931	1.61294	7
		532	4.64184	1.61351	7
		534	4.7563	1.73678	7
		536	4.95901	1.77172	7
		538	4.88684	1.74507	7
		540	4.8195	1.65691	7
		542	4.85921	1.72649	6
		544	4.93725	1.86426	6
		546	5.04604	1.86644	6
		548	5.18721	1.8892	6
		550	4.74176	1.79403	6
		552	4.733	1.68789	6
		554	4.45949	1.66514	6
		556	4.38133	1.69202	6
		558	4.48255	1.65552	6
		560	4.37441	1.68005	6
		562	4.47408	1.62053	6
		564	4.48857	1.62325	6
		566	4.40729	1.62125	6
		568	4.33913	1.63811	6
		570	4.40206	1.63377	6
		572	4.69576	1.79079	6
		574	4.85784	1.80525	6
		576	4.97462	1.75942	6
		578	4.91116	1.82679	6
		580	4.90119	1.86876	6
		582	5.201	1.99901	6
		584	5.39598	2.10656	6
		586	6.55135	2.29309	5
		588	6.5156	2.11075	5
		590	6.42793	2.03347	5
		592	6.39231	1.97686	5
		594	7.53901	2.24077	4
		596	7.19834	2.07606	4
		598	7.16635	2.10081	4
		600	7.07436	2.16067	4
		602	7.10185	2.17184	4
		604	7.11025	2.25441	4
		606	7.26573	2.32767	4
		608	7.39826	2.28247	4
		610	7.35198	2.29581	4
		612	7.44092	2.34613	4
		614	7.12321	2.27527	4
		616	7.64444	2.70211	4
		618	7.40507	2.6544	4
		620	7.55136	2.65493	4
		622	7.34086	2.64344	4
		624	7.47798	2.69499	4
		626	7.2786	2.34031	4
		628	7.33736	2.50997	4
		630	6.04887	2.94795	3
		632	6.02066	2.85169	3
		634	6.02293	2.77043	3
		636	6.13023	2.8715	3
		638	6.12191	2.83952	3
		640	6.59718	3.11578	3
		642	6.50565	3.04208	3
		644	6.2765	3.10092	3
		646	6.30848	3.07188	3
		648	5.94655	3.15461	3
		650	6.10187	3.28209	3
		652	6.29319	3.27693	3
		654	6.32315	3.25027	3
		656	5.97789	3.30967	3
		658	5.26711	3.09355	3
		660	5.20079	3.23242	3
		662	5.19832	3.1905	3
		664	5.1232	3.23194	3
		666	4.583	3.39749	3
		668	4.7478	3.5541	3
		670	4.86779	3.70167	3
		672	5.18171	3.70678	3
		674	5.22062	3.77066	3
		676	5.363	3.71941	3
		678	5.62272	3.69575	3
		680	6.14015	3.97557	3
		682	6.00235	4.0499	3
		684	5.90539	4.02807	3
		686	6.53417	4.07159	3
		688	6.73643	4.38051	3
		690	7.22926	4.68044	3
		692	7.53941	5.18737	3
		694	6.83943	4.90983	3
		696	6.90073	4.86911	3
		698	6.95351	4.83441	3
		700	7.17046	4.705	3
		702	6.16502	4.34098	3
		704	6.02659	4.22687	3
		706	9.14439	5.1596	2
		708	8.19075	4.20596	2
		710	9.19014	5.20535	2
		712	9.3437	5.05178	2
		714	8.59783	4.30591	2
		716	8.72856	4.43664	2
		718	9.79618	5.137	2
		720	10.2715	5.61229	2
		722	10.2715	5.61229	2
		724	9.58566	4.92649	2
		726	7.36047	3.37562	2
		728	7.07075	1.81012	2
		730	7.23485	1.84492	2
		732	7.43702	2.04709	2
		734	7.16967	2.31444	2
		736	8.63658	3.78134	2
		738	8.91126	4.05603	2
		740	7.93023	3.31946	2
		742	8.21487	3.03481	2
		744	9.17777	3.99771	2
		746	9.17777	3.99771	2
		748	10.2848	5.42955	2
		750	10.3153	5.97028	2
		752	10.2768	5.9318	2
		754	10.1475	5.80244	2
		756	10.2555	4.94969	2
		758	10.2975	4.90767	2
		760	10.381	4.82414	2
		762	10.5022	5.64705	2
		764	10.6578	5.80261	2
		766	10.6286	5.83173	2
		768	10.6286	5.83173	2
		770	10.6286	5.83173	2
		772	18.1521	0	1
		774	18.1521	0	1
		776	18.1521	0	1
		778	16.5954	0	1
		780	16.5954	0	1
		782	16.5954	0	1
		784	16.5954	0	1
		786	16.5954	0	1

[truncated: 3 more sheets: Supplementary Figure 6, Supplementary Figure 7, Supplementary Figure 8]
